# Supplementary material for: Design, Pharmacological Characterization, and Molecular Docking of Minimalist Peptidomimetic Antagonists of α4β1 Integrin
Source: Int J Mol Sci. 2023 May 31;24(11):9588. doi: 10.3390/ijms24119588 (PMC10253817; doi:10.3390/ijms24119588)
Supplement: Supplementary file 1 [file ijms-24-09588-s001.zip]

Archive with 1 entries (1 files):
- ijms-2372512-supplementary.pdf
